# Supplementary material for: Porcine circovirus type 2 infection promotes the SUMOylation of nucleophosmin-1 to facilitate the viral circular single-stranded DNA replication
Source: PLoS Pathog. 2024 Feb 23;20(2):e1012014. doi: 10.1371/journal.ppat.1012014 (PMC10917307; doi:10.1371/journal.ppat.1012014)
Supplement: S1 Data — (ZIP) [file ppat.1012014.s008.zip]

Archive with 7 entries (7 files):
- Figure 4.zip
- Figure 5.zip
- Figure 6.zip
- Figure 7E-J.zip
- Figure 1.zip
- Figure 2.zip
- Figure 3.zip
