# Supplementary material for: Porcine circovirus type 2 infection promotes the SUMOylation of nucleophosmin-1 to facilitate the viral circular single-stranded DNA replication
Source: PLoS Pathog. 2024 Feb 23;20(2):e1012014. doi: 10.1371/journal.ppat.1012014 (PMC10917307; doi:10.1371/journal.ppat.1012014)
Supplement: S2 Data — (ZIP) [file ppat.1012014.s009.zip]

Archive with 100 entries (88 files):
- A/
- A/A-1/
- A/A-1/siERK+rAd-Blank Cap.tif
- A/A-1/siERK+rAd-Blank DAPI.tif
- A/A-1/siERK+rAd-Blank Merge.tif
- A/A-1/siERK+rAd-Blank NPM1.tif
- A/A-1/siERK+rAd-Cap Cap.tif
- A/A-1/siERK+rAd-Cap DAPI.tif
- A/A-1/siERK+rAd-Cap Merge.tif
- A/A-1/siERK+rAd-Cap NPM1.tif
- A/A-1/siNC+rAd-Blank Cap.tif
- A/A-1/siNC+rAd-Blank DAPI.tif
- A/A-1/siNC+rAd-Blank Merge.tif
- A/A-1/siNC+rAd-Blank NPM1.tif
- A/A-1/siNC+rAd-Cap Cap.tif
- A/A-1/siNC+rAd-Cap DAPI.tif
- A/A-1/siNC+rAd-Cap Merge.tif
- A/A-1/siNC+rAd-Cap NPM1.tif
- A/A-2/
- A/A-2/siERK+rAd-Blank Cap.tif
- A/A-2/siERK+rAd-Blank DAPI.tif
- A/A-2/siERK+rAd-Blank Merge.tif
- A/A-2/siERK+rAd-Blank NPM1.tif
- A/A-2/siERK+rAd-Cap Cap.tif
- A/A-2/siERK+rAd-Cap DAPI.tif
- A/A-2/siERK+rAd-Cap Merge.tif
- A/A-2/siERK+rAd-Cap NPM1.tif
- A/A-2/siNC+rAd-Blank Cap.tif
- A/A-2/siNC+rAd-Blank DAPI.tif
- A/A-2/siNC+rAd-Blank Merge.tif
- A/A-2/siNC+rAd-Blank NPM1.tif
- A/A-2/siNC+rAd-Cap Cap.tif
- A/A-2/siNC+rAd-Cap DAPI.tif
- A/A-2/siNC+rAd-Cap Merge.tif
- A/A-2/siNC+rAd-Cap NPM1.tif
- B/
- B/B-1/
- B/B-1/Cytoplasm-Cap-1.jpg
- B/B-1/Cytoplasm-NPM1-1.jpg
- B/B-1/Cytoplasm-β-actin-1.jpg
- B/B-1/Nuclear-Cap-1.jpg
- B/B-1/Nuclear-LaminB-1.jpg
- B/B-1/Nuclear-NPM1-1.jpg
- B/B-2/
- B/B-2/Cap-Cytoplasm.jpg
- B/B-2/Cap-Nuclear.jpg
- B/B-2/F7-B-LaminB.jpg
- B/B-2/NPM1-Cytoplasm.jpg
- B/B-2/NPM1-Nuclear.jpg
- B/B-2/β-actin.jpg
- C/
- C/C-1/
- C/C-1/siERK+Mock Cap.tif
- C/C-1/siERK+Mock DAPI.tif
- C/C-1/siERK+Mock Merge.tif
- C/C-1/siERK+Mock NPM1.tif
- C/C-1/siERK+PCV2 Cap.tif
- C/C-1/siERK+PCV2 DAPI.tif
- C/C-1/siERK+PCV2 Merge.tif
- C/C-1/siERK+PCV2 NPM1.tif
- C/C-1/siNC+Mock Cap.tif
- C/C-1/siNC+Mock CapNPM1.tif
- C/C-1/siNC+Mock DAPI.tif
- C/C-1/siNC+Mock Merge.tif
- C/C-1/siNC+PCV2 Cap.tif
- C/C-1/siNC+PCV2 DAPI.tif
- C/C-1/siNC+PCV2 Merge.tif
- C/C-1/siNC+PCV2 NPM1.tif
- C/C-2/
- C/C-2/siERK+Mock Cap.tif
- C/C-2/siERK+Mock DAPI.tif
- C/C-2/siERK+Mock Merge.tif
- C/C-2/siERK+Mock NPM1.tif
- C/C-2/siERK+PCV2 Cap.tif
- C/C-2/siERK+PCV2 DAPI.tif
- C/C-2/siERK+PCV2 Merge.tif
- C/C-2/siERK+PCV2 NPM1.tif
- C/C-2/siNC+Mock Cap.tif
- C/C-2/siNC+Mock DAPI.tif
- C/C-2/siNC+Mock Merge.tif
- C/C-2/siNC+Mock NPM1.tif
- C/C-2/siNC+PCV2 Cap.tif
- C/C-2/siNC+PCV2 DAPI.tif
- C/C-2/siNC+PCV2 Merge.tif
- C/C-2/siNC+PCV2 NPM1.tif
- D/
- D/D-1/
- D/D-1/Cytoplasm-Cap-1.jpg
- D/D-1/Cytoplasm-NPM1-1.jpg
- D/D-1/Cytoplasm-β-actin-1.jpg
- D/D-1/Nuclear-Cap-1.jpg
- D/D-1/Nuclear-Lamin B-1.jpg
- D/D-1/Nuclear-NPM1-1.jpg
- D/D-2/
- D/D-2/Cap-Cytoplasm.jpg
- D/D-2/Cap-nuclear.jpg
- D/D-2/F7-D-LaminB.jpg
- D/D-2/NPM1-Cytoplasm.jpg
- D/D-2/NPM1-Nuclear.jpg
- D/D-2/β-actin.jpg
