# Supplementary material for: Porcine circovirus type 2 infection promotes the SUMOylation of nucleophosmin-1 to facilitate the viral circular single-stranded DNA replication
Source: PLoS Pathog. 2024 Feb 23;20(2):e1012014. doi: 10.1371/journal.ppat.1012014 (PMC10917307; doi:10.1371/journal.ppat.1012014)
Supplement: S3 Data — (ZIP) [file ppat.1012014.s010.zip]

Archive with 6 entries (6 files):
- Figure S7.zip
- Figure S1.zip
- Figure S2.zip
- Figure S3.zip
- Figure S4.zip
- Figure S5.zip
