# Supplementary material for: Porcine circovirus type 2 infection promotes the SUMOylation of nucleophosmin-1 to facilitate the viral circular single-stranded DNA replication
Source: PLoS Pathog. 2024 Feb 23;20(2):e1012014. doi: 10.1371/journal.ppat.1012014 (PMC10917307; doi:10.1371/journal.ppat.1012014)
Supplement: S4 Data — (ZIP) [file ppat.1012014.s011.zip]

Archive with 50 entries (44 files):
- A/
- A/A-1/
- A/A-1/siERK+rAd-Blank  DAPI.tif
- A/A-1/siERK+rAd-Blank  NPM1.tif
- A/A-1/siERK+rAd-Blank Cap.tif
- A/A-1/siERK+rAd-Blank Merge.tif
- A/A-1/siERK+rAd-Cap Cap.tif
- A/A-1/siERK+rAd-Cap DAPI.tif
- A/A-1/siERK+rAd-Cap Merge.tif
- A/A-1/siERK+rAd-Cap NPM1.tif
- A/A-1/siNC+rAd-Blank  DAPI.tif
- A/A-1/siNC+rAd-Blank Cap.tif
- A/A-1/siNC+rAd-Blank NPM1.tif
- A/A-1/siNC+rAd-BlankMerge.tif
- A/A-1/siNC+rAd-Cap Cap.tif
- A/A-1/siNC+rAd-Cap DAPI.tif
- A/A-1/siNC+rAd-Cap Merge.tif
- A/A-1/siNC+rAd-Cap NPM1.tif
- A/A-2/
- A/A-2/siERK+rAd-Blank  Cap.tif
- A/A-2/siERK+rAd-Blank  DAPI.tif
- A/A-2/siERK+rAd-Blank  NPM1.tif
- A/A-2/siERK+rAd-Blank Merge.tif
- A/A-2/siERK+rAd-Cap  Cap.tif
- A/A-2/siERK+rAd-Cap  DAPI.tif
- A/A-2/siERK+rAd-Cap  Merge.tif
- A/A-2/siERK+rAd-Cap  NPM1.tif
- A/A-2/siNC+rAd-Blank  Cap.tif
- A/A-2/siNC+rAd-Blank  DAPI.tif
- A/A-2/siNC+rAd-Blank  Merge.tif
- A/A-2/siNC+rAd-Blank  NPM1.tif
- A/A-2/siNC+rAd-Cap  Cap.tif
- A/A-2/siNC+rAd-Cap  DAPI.tif
- A/A-2/siNC+rAd-Cap  Merge.tif
- A/A-2/siNC+rAd-Cap NPM1.tif
- B/
- B/1/
- B/1/Cytoplasm-Cap-1.jpg
- B/1/Cytoplasm-NPM1-1.jpg
- B/1/Cytoplasm-β-actin-1.jpg
- B/1/Nuclear-Cap-1.jpg
- B/1/Nuclear-Lamin B-1.jpg
- B/1/Nuclear-NPM1-1.jpg
- B/2/
- B/2/Cap(Cytoplasm).jpg
- B/2/Cap(Nuclear).jpg
- B/2/Lamin B.jpg
- B/2/NPM1-Cytoplasm.jpg
- B/2/NPM1-Nuclear.jpeg
- B/2/β-actin.jpg
