# Supplementary material for: Porcine circovirus type 2 infection promotes the SUMOylation of nucleophosmin-1 to facilitate the viral circular single-stranded DNA replication
Source: PLoS Pathog. 2024 Feb 23;20(2):e1012014. doi: 10.1371/journal.ppat.1012014 (PMC10917307; doi:10.1371/journal.ppat.1012014)
Supplement: S5 Data — (ZIP) [file ppat.1012014.s012.zip]

Archive with 50 entries (44 files):
- C/
- C/C-1/
- C/C-1/siERK+Mock Cap.tif
- C/C-1/siERK+Mock DAPI.tif
- C/C-1/siERK+Mock Merge.tif
- C/C-1/siERK+Mock NPM1.tif
- C/C-1/siERK+PCV2 Cap.tif
- C/C-1/siERK+PCV2 DAPI.tif
- C/C-1/siERK+PCV2 Merge.tif
- C/C-1/siERK+PCV2 NPM1.tif
- C/C-1/siNC+Mock Cap.tif
- C/C-1/siNC+Mock DAPI.tif
- C/C-1/siNC+Mock Merge.tif
- C/C-1/siNC+Mock NPM1.tif
- C/C-1/siNC+PCV2 Cap.tif
- C/C-1/siNC+PCV2 DAPI.tif
- C/C-1/siNC+PCV2 Merge.tif
- C/C-1/siNC+PCV2 NPM1.tif
- C/C-2/
- C/C-2/siERK+Mock Cap.tif
- C/C-2/siERK+Mock DAPI.tif
- C/C-2/siERK+Mock Merge.tif
- C/C-2/siERK+Mock NPM1.tif
- C/C-2/siERK+PCV2 Cap.tif
- C/C-2/siERK+PCV2 DAPI.tif
- C/C-2/siERK+PCV2 Merge.tif
- C/C-2/siERK+PCV2 NPM1.tif
- C/C-2/siNC+Mock Cap.tif
- C/C-2/siNC+Mock DAPI.tif
- C/C-2/siNC+Mock Merge.tif
- C/C-2/siNC+Mock NPM1.tif
- C/C-2/siNC+PCV2 Cap.tif
- C/C-2/siNC+PCV2 DAPI.tif
- C/C-2/siNC+PCV2 Merge.tif
- C/C-2/siNC+PCV2 NPM1.tif
- D/
- D/1/
- D/1/Cytoplasm-Cap-1.jpg
- D/1/Cytoplasm-NPM1-1.jpg
- D/1/Cytoplasm-β-actin-1.jpg
- D/1/Nuclear-Cap-1.jpg
- D/1/Nuclear-Lamin B-1.jpg
- D/1/Nuclear-NPM1-1.jpg
- D/2/
- D/2/pNPM1(Nuclear).jpg
- D/2/S5-D-Cap(Cytoplasm).jpg
- D/2/S5-D-Cap(Nuclear).jpg
- D/2/S6-D-actin.jpg
- D/2/S6-D-Lamin B.jpg
- D/2/S6-D-pNPM1(Cytoplasm).jpg
